# Supplementary material for: Rutin/Sulfobutylether-β-Cyclodextrin as a Promising Therapeutic Formulation for Ocular Infection
Source: Pharmaceutics. 2024 Feb 5;16(2):233. doi: 10.3390/pharmaceutics16020233 (PMC10892075; doi:10.3390/pharmaceutics16020233)
Supplement: Supplementary file 1 [file pharmaceutics-16-00233-s001.zip]

Archive with 1 entries (1 files):
- pharmaceutics-2844843-supplementary.pdf
